# Supplementary material for: Antibacterial Activities of Metabolites from Vitis rotundifolia (Muscadine) Roots against Fish Pathogenic Bacteria
Source: Molecules. 2018 Oct 25;23(11):2761. doi: 10.3390/molecules23112761 (PMC6278413; doi:10.3390/molecules23112761)
Supplement: Supplementary file 1 [file molecules-23-02761-s001.zip]

Archive with 1 entries (1 files):
- molecules-366901-SI.pdf
